# Supplementary material for: Epidemiological investigation and pathogenicity of porcine reproductive and respiratory syndrome virus in Sichuan, China
Source: Front Microbiol. 2023 Sep 13;14:1241354. doi: 10.3389/fmicb.2023.1241354 (PMC10533931; doi:10.3389/fmicb.2023.1241354)
Supplement: Supplementary file 1 [file Data_Sheet_1.zip]

Archive with 12 entries (9 files):
- Supplementary material/
- Supplementary material/Figure/
- Supplementary material/Figure/Supplementary Figure S1.tif
- Supplementary material/Figure/Supplementary Figure S2.tif
- Supplementary material/Figure/Supplementary Figure S3-A.tif
- Supplementary material/Figure/Supplementary Figure S3-B.tif
- Supplementary material/Figure/Supplementary Figure S3-C.tif
- Supplementary material/Table/
- Supplementary material/Table/Supplementary Table S1.xlsx
- Supplementary material/Table/Supplementary Table S2.xlsx
- Supplementary material/Table/Supplementary Table S3.xlsx
- Supplementary material/Table/Supplementary Table S4.xlsx
