# Supplementary material for: Epidemiological investigation and pathogenicity of porcine reproductive and respiratory syndrome virus in Sichuan, China
Source: Front Microbiol. 2023 Sep 13;14:1241354. doi: 10.3389/fmicb.2023.1241354 (PMC10533931; doi:10.3389/fmicb.2023.1241354)
Supplement: Supplementary file 1 [file Data_Sheet_1.zip › Supplementary material/Table/Supplementary Table S1.xlsx]

## Sheet: Sheet1
Table S1. Reverse transcription system
Reagent	Volume
Reaction solution for removal of gDNA	10 μL
EVO M-MLV Rtase Enzyme Mix	1 μL
Oligo dT(18T)Primer	1 μL
Random 6 mers Primer	1 μL
5×RTase Reaction Buffer MixI	4 μL
RNase Free dH2O	3 μL
Total	20 μL
