# Supplementary material for: Epidemiological investigation and pathogenicity of porcine reproductive and respiratory syndrome virus in Sichuan, China
Source: Front Microbiol. 2023 Sep 13;14:1241354. doi: 10.3389/fmicb.2023.1241354 (PMC10533931; doi:10.3389/fmicb.2023.1241354)
Supplement: Supplementary file 1 [file Data_Sheet_1.zip › Supplementary material/Table/Supplementary Table S2.xlsx]

## Sheet: Sheet1
Table S2. Primer information for PCR
Primer name	Sequence(5’-3’)	Length of products(bp)
NADC30-F	TCCAGGTGTGGTAGTTTGGT	131
NADC30-R	GGGACAGGCACAGGTTCATT
PRRSV-M-F	TTGCTAGGCCGCAAGTAC	105
PRRSV-M-R	ACGCCGGACGACAAATGC
PRRSV-M-P	FAM-CTGGCCCCTGCCCACCAC-BHQ1
PRRSV-NSP2-F	CACCGCGTAGAACTGTGACAA	82
PRRSV-NSP2-R	TYATATTCCGTYTGTGAGGAC
PRRSV-NSP2-P	HEX-ACGCTGACGCACCAGGATGAGCCTCT-BHQ2
HP/NADC30-F	TTGATTGGGATGTTGTGCTTCCTGG	334(HP)/514(NADC30)
HP/NADC30-R	CGCGGAGCAGGGACAGGC
