# Supplementary material for: Epidemiological investigation and pathogenicity of porcine reproductive and respiratory syndrome virus in Sichuan, China
Source: Front Microbiol. 2023 Sep 13;14:1241354. doi: 10.3389/fmicb.2023.1241354 (PMC10533931; doi:10.3389/fmicb.2023.1241354)
Supplement: Supplementary file 1 [file Data_Sheet_1.zip › Supplementary material/Table/Supplementary Table S3.xlsx]

## Sheet: Sheet1
Table S3. Clinical symptom score criteria
Projects	Standard of scoring	Score
Body temperature	T≤39.9℃	0
	40.0℃≤T≤40.9℃	1
	41℃≤T	2
Appetite	Normal	0
	Loss of appetite	1
	Hunger strike	2
State of mind	Normal	0
	Unconsciousness/coma	1
Skin	Normal	0
	Cyanosis	1
Respiratory symptoms	Normal	0
	Breathes fast when nervous	1
	Rapid breathing at rest	2
	Shortness of breath and difficulty breathing at rest	3
	Severe shortness of breath and labored breathing	4
Cough	Normal	0
	Cough	1
Runny nose	Normal	0
	Runny nose	1
Neurological symptoms	Normal	0
	Shiver	1
	Ataxia	2
	Limb stroke	3
	Paralysis	4
