# Supplementary material for: Epidemiological investigation and pathogenicity of porcine reproductive and respiratory syndrome virus in Sichuan, China
Source: Front Microbiol. 2023 Sep 13;14:1241354. doi: 10.3389/fmicb.2023.1241354 (PMC10533931; doi:10.3389/fmicb.2023.1241354)
Supplement: Supplementary file 1 [file Data_Sheet_1.zip › Supplementary material/Table/Supplementary Table S4.xlsx]

## Sheet: Sheet1
Table S4. Results of TCID50 determination
Degree of dilution	Number of cell Wells	Number of holes with CPE	Number of holes without CPE	The cumulative number of CPE holes	Cumulative number of holes without CPE	Total number of cell Wells	Percentage of CPE (%)
-1	8	8	0	47	0	47	100
-2	8	8	0	39	0	39	100
-3	8	8	0	31	0	31	100
-4	8	8	0	23	0	23	100
-5	8	8	0	15	0	15	100
-6	8	5	3	7	3	10	70
-7	8	2	6	2	9	11	18.18
-8	8	0	8	0	17	17	0
-9	8	0	8	0	25	25	0
